# Supplementary material for: The Adsorption Efficiency of Regenerable Chitosan-TiO2 Composite Films in Removing 2,4-Dinitrophenol from Water
Source: Int J Mol Sci. 2023 May 10;24(10):8552. doi: 10.3390/ijms24108552 (PMC10218325; doi:10.3390/ijms24108552)
Supplement: Supplementary file 1 [file ijms-24-08552-s001.zip]

Archive with 1 entries (1 files):
- ijms-2354604-supplementary.pdf
